# Supplementary material for: Genomic and molecular analysis of conserved and unique features of soybean PIF4
Source: Sci Rep. 2018 Aug 22;8:12569. doi: 10.1038/s41598-018-30043-2 (PMC6105606; doi:10.1038/s41598-018-30043-2)
Supplement: Supplementary file 2 — Supplementary Dataset 1 [file 41598_2018_30043_MOESM2_ESM.xlsx]

## Sheet: Sheet1
Supplementary Table 1
Gene ID (Phytozome)	Symbol given	Chr start	Chr end	Subcellular localization	Nuclear localization signal
Glyma.02G282100	GmPIF4a	46437888	46443042	Nucleus	RRNRAAEVHNQSERRRRDR
Glyma.14G032200	GmPIF4b	2338828	2344252	Nucleus	KRNRAAEVHNQSERRRRDR
Glyma.08G303900	GmPIF4c	42217649	42223362	Nucleus	RRNRAAEVHNLSERRRRDR
Glyma.18G115700	GmPIF4d	14099161	14105084	Nucleus	RKPFVNSITPRPLRR,RRNRAAEVHNLSERRRRDR
Glyma.03G170300	GmPIF4e	38522369	38529232	Nucleus	RKRK, KKQVCGSTSTKRSRA, KRSRAAEVHNLSERRRRDR
Glyma.13G130100	GmPIF4f	24305965	24311744	Nucleus	RKRK,KKQVHGSTSTKRSRA,KRSRAAEVHNLSERRRRDR
Glyma.10G042800	GmPIF4g	3838844	3844535	Nucleus	NRKRKG,KRSHAAEVHNLSERRRRDR
Glyma.19G222000	GmPIF3a	47396909	47399851	Nucleus	NLSEKKRREKINKKMR,RKTNEERIHEDASINKRTR,KRSRNPEVHNLSEKKRREK
Glyma.10G138800	GmPIF3b	37245347	37247924	Nucleus	KRRDKINK,KRSRNAEVHNLCERKRRDK
Glyma.19G224700	GmPIF3c	47691501	47696511	Nucleus	RKSK,RNGAKKSRS,KKSRSAEVHNLSERRRRDR
Glyma.03G227800	GmPIF3d	42980227	42984347	Nucleus	RRRR
Glyma.20G091200	GmPIF3e	33451707	33456649	Nucleus	KKTAGGQGGAGSKRSRA,KRSRAAEVHNLSERRRRDR
Glyma.10G142600	GmPIF3f	37701441	37706329	Nucleus	KRKR,RKRK,KRSRAAEVHNLSERKRRDR,KKTAGGRGGAGSKRSRAAEVHNLSERKRRD
Glyma.06G199600	GmPIF8a	18231850	18238006	Nucleus	KRRSRTAAIHNQSERKRRD,RRSRTAAIHNQSERKRRDR)
Glyma.01G076900	GmPIF8b	18297565	18303581	Nucleus	KKKRANGKSSVSTKRSRAAAIHNQSERKRRDK
Phvul.008G196800	PvPIF4a	54108237	54113590	Nucleus	KKQRAKGKSSVSTKRSRAAAIHNQSERKRRDK
Phvul.006G028500	PvPIF4b	10725081	10730961	Nucleus	RRNRAAEVHNQSERRRRDR
Phvul.007G156200	PvPIF4c	26386787	26391711	Nucleus	RKRK,KKHGRGSTSTKRSRA,KRSRAAEVHNLSERRRRDR
Phvul.001G218800	PvPIF3a	47432919	47435728	Nucleus	EKKRREKINKKMR,RKSNEERVYEDVSIKRTRL,KRSRNAVVHNLSEKKRREK
Phvul.007G206000	PvPIF3b	32844636	32849427	Nucleus	KRKKK,KKAAGGRGGAGSKRTRA,KRTRAAEVHNLSERRRRDR
Phvul.008G144300	PvPIF8c	37171462	37176890	Nucleus	RKNRAAEVHNLSERRRRDR
Medtr1g069155	MtPIF4	29728341	29736862	Nucleus	RKRK,KKQHRGSTSAKRSRA,KRSRAAEVHNLSERKRRDR
Medtr1g084980	MtPIF3	37932621	37937084	Nucleus	RDLKRKS,KKGAAGRGVAGSKRSRA,KRSRAAEVHNLSERRRRD
Aradu.I92X3	AdPIF4	395708	4403324	Nucleus	RRNRAAEVHNLSERRRRDR
Aradu.0DZ84	AdPIF3	6003594	6007342	Nucleus	RRRR
Aradu.QV5DJ	AdPIF3	21127505	21132997	Nucleus	KKAAAGRGASGSKRSRA,RRSLPSHCLPSHSPKGRDR,KRSRAAEVHNLSERRRRDR
Aradu.LP0MC	AdPIF8	101763849	101768612	Nucleus	KKKETGKSSLSTKRSRA,KRSRAAAIHNQSERKRRDK
AT1G09530	AtPIF3	3076582	3079539	Nucleus	KRKH,RKEAGPSRTGLGSKRSRS,KRSRSAEVHNLSERRRRDR
AT2G43010	AtPIF4	17886427	17889050	Nucleus	KRKR,RKRK,RRSRAAEVHNLSERRRRDR
AT3G59060	AtPIF5	21827978	21830507	Nucleus	RKRKH,RRSRAAEVHNLSERRRRDR
AT4G00050	AtPIF8/UNE10	17792	20066	Nucleus	KRAR,KKAGGKSSVSTKRSRA,KRSRAAAIHNQSERKRRDK
