# Supplementary material for: Genomic and molecular analysis of conserved and unique features of soybean PIF4
Source: Sci Rep. 2018 Aug 22;8:12569. doi: 10.1038/s41598-018-30043-2 (PMC6105606; doi:10.1038/s41598-018-30043-2)
Supplement: Supplementary file 3 — Supplementary Dataset 2 [file 41598_2018_30043_MOESM3_ESM.xlsx]

## Sheet: Sheet1
Duplicated gene pairs in soybean			Supplementary Table 2
Chromosome	Start position	End position	Gene ID	Chromosome	Start position	End position	Gene ID	Ka	Ks	Ka/Ks	Selection pressure	Estimated time
Gmchr 2	46437888	46443042	Glyma.02G282100	Gmchr 8	42217649	42223362	Glyma.08G303900	0.1657	0.6098	0.271728	Purifying selection	59 Mya
Gmchr 2	46437888	46443042	Glyma.02G282100	Gmchr 14	2338828	2344252	Glyma.14G032200	0.0518	0.1137	0.455585	Purifying selection	13 mya
Gmchr 2	46437888	46443042	Glyma.02G282100	Gmchr 18	14099161	14105084	Glyma.18G115700	0.1655	0.5645	0.29318	Purifying selection	59 Mya
Gmchr 8	42217649	42223362	Glyma.08G303900	Gmchr 14	2338828	2344252	Glyma.14G032200	0.1653	0.5559	0.297356	Purifying selection	59 Mya
Gmchr 14	2338828	2344252	Glyma.14G032200	Gmchr 18	14099161	14105084	Glyma.18G115700	0.1698	0.5052	0.336105	Purifying selection	59 Mya
Gmchr 3	38522369	38529232	Glyma.03G170300	Gmchr 10	3838844	3844535	Glyma.10G042800	0.2217	0.6124	0.362018	Purifying selection	59 Mya
Gmchr 3	38522369	38529232	Glyma.03G170300	Gmchr 13	24305965	24311744	Glyma.13G130100	0.257	0.6325	0.406324	Purifying selection	59 Mya
Gmchr 3	38522369	38529232	Glyma.03G170300	Gmchr 10	3838844	3844535	Glyma.10G042800	0.2217	0.6124	0.362018	Purifying selection	59 Mya
Gmchr 2	743761	745589	Glyma.02G007000	Gmchr 19	47396909	47399851	Glyma.19G222000	0.3819	0.8029	0.475651	Purifying selection	59 Mya
Gmchr 3	42726377	42729203	Glyma.03G225000	Gmchr 19	47396909	47399851	Glyma.19G222000	0.048	0.0973	0.49332	Purifying selection	13 Mya
Gmchr 10	37245347	37247924	Glyma.10G138800	Gmchr 19	47396909	47399851	Glyma.19G222000	0.4028	0.7609	0.529373	Purifying selection	59 Mya
Gmchr 3	42980227	42984347	Glyma.03G227800	Gmchr 19	47691501	47696511	Glyma.19G224700	0.0492	0.0748	0.657754	Purifying selection	13 Mya
Gmchr 10	37701441	37706329	Glyma.10G142600	Gmchr 19	47691501	47696511	Glyma.19G224700	0.3404	0.5546	0.613776	Purifying selection	59 Mya
Gmchr 19	47691501	47696511	Glyma.19G224700	Gmchr 20	33451707	33456649	Glyma.20G091200	0.3095	0.5552	0.557457	Purifying selection	59 Mya
Gmchr 3	42980227	42984347	Glyma.03G227800	Gmchr 10	37701441	37706329	Glyma.10G142600	0.3224	0.5447	0.591885	Purifying selection	59 Mya
Gmchr 3	42980227	42984347	Glyma.03G227800	Gmchr 20	33451707	33456649	Glyma.20G091200	0.2858	0.5662	0.504769	Purifying selection	59 Mya
	37701441	37706329	Glyma.10G142600	Gmchr 20	33451707	33456649	Glyma.20G091200	0.0398	0.0828	0.480676	Purifying selection	13 Mya
Soybean to common bean synteny
Chromosome	Start position	End position	Gene ID	Chromosome position	Start position	End position	Gene ID	Ka	Ks	Ka/Ks	Selection pressure
Gmchr 2	46437888	46443042	Glyma.02G282100	Pvchr 08	54108237	54113590	Phvul.008G196800	0.1028	0.2654	0.38734	Purifying selection
Gmchr 2	46437888	46443042	Glyma.02G282100	Pvchr 06	10725081	10730961	Phvul.006G028500	0.1842	0.5546	0.332131	Purifying selection
Gmchr 14	2338828	2344252	Glyma.14G032200	Pvchr 06	10725081	10730961	Phvul.006G028500	0.1881	0.5045	0.372844	Purifying selection
Gmchr 14	2338828	2344252	Glyma.14G032200	Pvchr 08	54108237	54113590	Phvul.008G196800	0.1096	0.2206	0.496827	Purifying selection
Gmchr 8	42217649	42223362	Glyma.08G303900	Pvchr 06	10725081	10730961	Phvul.006G028500	0.0492	0.1904	0.258403	Purifying selection
Gmchr 8	42217649	42223362	Glyma.08G303900	Pvchr 08	54108237	54113590	Phvul.008G196800	0.1868	0.5896	0.316825	Purifying selection
Gmchr 18	14099161	14105084	Glyma.18G115700	Pvchr 06	10725081	10730961	Phvul.006G028500	0.0561	0.1985	0.28262	Purifying selection
Gmchr 18	14099161	14105084	Glyma.18G115700	Pvchr 08	54108237	54113590	Phvul.008G196800	0.1988	0.5122	0.38813	Purifying selection
Gmchr 3	38522369	38529232	Glyma.03G170300	Pvchr 07	26386787	26391711	Phvul.007G156200	0.2719	0.7663	0.354822	Purifying selection
Gmchr 3	38522369	38529232	Glyma.03G170300	Pvchr 01	42509685	42515317	Phvul.001G168700	0.081	0.3554	0.227912	Purifying selection
Gmchr 13	24305965	24311744	Glyma.13G130100	Pvchr 01	42509685	42515317	Phvul.001G168700	0.2618	0.6811	0.384378	Purifying selection
Gmchr 13	24305965	24311744	Glyma.13G130100	Pvchr 07	26386787	26391711	Phvul.007G156200	0.1229	0.3845	0.319636	Purifying selection
Gmchr 10	3838844	3844535	Glyma.10G042800	Pvchr 01	42509685	42515317	Phvul.001G168700	0.2604	0.749	0.347664	Purifying selection
Gmchr 10	3838844	3844535	Glyma.10G042800	Pvchr 07	26386787	26391711	Phvul.007G156200	0.14	0.379	0.369393	Purifying selection
Gmchr 19	47396909	47399851	Glyma.19G222000	Pvchr 01	47432919	47435728	Phvul.001G218800	0.1603	0.352	0.455398	Purifying selection
Gmchr 10	37245347	37247924	Glyma.10G138800	Pvchr 01	47432919	47435728	Phvul.001G218800	0.4065	0.7801	0.521087	Purifying selection
Gmchr 19	47691501	47696511	Glyma.19G224700	Pvchr 07	32844636	32849427	Phvul.007G206000	0.3414	0.6221	0.548786	Purifying selection
Gmchr 3	42980227	42984347	Glyma.03G227800	Pvchr 07	32844636	32849427	Phvul.007G206000	0.3567	0.6546	0.544913	Purifying selection
Gmchr 20	33451707	33456649	Glyma.20G091200	Pvchr 07	32844636	32849427	Phvul.007G206000	0.0953	0.2157	0.441817	Purifying selection
Gmchr 10	3838844	3844535	Glyma.10G142600	Pvchr 07	32844636	32849427	Phvul.007G206000	0.1058	0.2171	0.487333	Purifying selection
Gmchr 1	18297565	18303581	Glyma.01G076900	Pvchr 08	37171462	37176890	Phvul.008G144300	0.0589	0.3363	0.175141	Purifying selection
