# Supplementary material for: Genomic and molecular analysis of conserved and unique features of soybean PIF4
Source: Sci Rep. 2018 Aug 22;8:12569. doi: 10.1038/s41598-018-30043-2 (PMC6105606; doi:10.1038/s41598-018-30043-2)
Supplement: Supplementary file 4 — Supplementary Dataset 3 [file 41598_2018_30043_MOESM4_ESM.xlsx]

## Sheet: Sheet1
Supplementary Table 3 GmPIF expression in floral transition of soybean (values in RPKM).
	Leaf SD-0	Leaf SD-1	Leaf SD-2	Leaf SD-3	SAM SD-0	SAM SD-1	SAM SD-2	SAM SD-3	SAM SD-4
GmPIF4a	0.557839	5.5047	3.23868	5.74371	0	0	0	0	0
GmPIF4b	1.50727	75.9495	48.5875	70.5116	0.0702738	0	0	0.0716222	0
GmPIF4c	40.219	42.9399	36.8526	55.9392	8.4306	7.2963	6.9485	7.23375	7.81829
GmPIF4d	34.0059	52.6432	49.763	68.0052	1.65912	2.1366	1.01306	1.53724	1.24758
GmPIF4e	26.1638	26.3477	22.1086	27.2432	0.987255	0.360325	0.700169	0.349982	0.793633
GmPIF4f	7.03855	5.59863	6.84109	3.87038	6.06976	6.04242	6.24714	8.43336	6.5881
GmPIF4g	8.47416	5.15335	4.53973	4.09719	9.34711	7.5548	7.24162	7.56324	6.29947
GmPIF3a	0.0680117	1.07668	0.564085	0.147426	0.204525	0.214609	0.13083	0.347416	0.132684
GmPIF3b	20.9618	31.076	11.1213	8.48253	0.109724	0	0	0	0
GmPIF3c	0.279654	1.41669	0.347914	0.484954	2.69112	1.76488	3.01253	3.3713	2.23686
GmPIF3f	0.392548	0.473476	0.213175	0.263377	0.243589	0.334246	0.215749	0.190972	0.309976
GmPIF8a	2.44295	22.6888	15.9561	18.9313	0	0	0	0	0
GmPIF8b	82.0048	175.156	112.567	132.979	4.10084	5.11713	3.97027	2.37217	1.36615

## Sheet: Sheet2
Uniquely mappable reads of GmPIFs in different tissues.
	young_leaf	flower	one cm pod	pod shell 10DAF	pod shell 14DAF	seed 10DAF	seed 14DAF	seed 21DAF	seed 25DAF	seed 28DAF	seed 35DAF	seed 42DAF	root	nodule
GmPIF8b	163	13	1	4	5	1	1	2	1	1	1	3	3	0
GmPIF4b	1	20	0	1	0	0	0	0	0	0	0	0	1	0
GmPIF8a	1	0	1	1	0	0	0	0	0	0	0	0	0	0
GmPIF4c	166	41	16	26	9	0	1	0	12	5	15	4	1	4
GmPIF4g	31	33	26	19	8	9	8	4	8	6	12	6	8	15
GmPIF3b	65	12	6	3	1	1	0	0	0	0	0	0	0	2
GmPIF3f	18	44	15	22	12	65	42	8	28	12	23	9	24	11
GmPIF4f	154	123	100	121	33	24	18	13	42	21	50	33	8	4
GmPIF4a	3	11	0	0	0	1	0	1	0	0	0	0	1	1
GmPIF4d	80	15	13	24	13	5	3	5	2	2	11	1	3	2
GmPIF3a	161	203	145	154	34	6	5	1	1	4	1	3	9	7
